# Supplementary material for: On the dimensionality of odor space
Source: eLife. 2015 Jul 7;4:e07865. doi: 10.7554/eLife.07865 (PMC4491593; doi:10.7554/eLife.07865)
Supplement: Source code 1. — Annotated Igor (Wavemetrics) code. DOI: http://dx.doi.org/10.7554/eLife.07865.008 [file elife07865s001.zip]

Archive with 7 entries (4 files):
- Trillion_Odors_Package/
- Trillion_Odors_Package/ReadMe.txt
- __MACOSX/
- __MACOSX/Trillion_Odors_Package/
- __MACOSX/Trillion_Odors_Package/._ReadMe.txt
- Trillion_Odors_Package/Trillion_Odors_Package.pxp
- __MACOSX/Trillion_Odors_Package/._Trillion_Odors_Package.pxp
