# Supplementary material for: On the dimensionality of odor space
Source: eLife. 2015 Jul 7;4:e07865. doi: 10.7554/eLife.07865 (PMC4491593; doi:10.7554/eLife.07865)
Supplement: Source code 1. — Annotated Igor (Wavemetrics) code. DOI: http://dx.doi.org/10.7554/eLife.07865.008 [file elife07865s001.zip › Trillion_Odors_Package/ReadMe.txt]

MM 6/13/2015

This code supports the simulations for my article on Arxiv: http://arxiv.org/abs/1411.0165v2. It runs in Wavemetrics Igor Pro. There are 3 Procedure windows that deal with the 3 different models.

Bacterium Proc: The three-state bacterium model in my Fig 1a. A small bug was discovered in this code that affected the graph in the Arxiv article, now corrected.

Color Proc: The model of trichromatic color vision in Fig 2.

Ring Proc: The ring model for olfaction in Fig 3.

In each of these windows the top function executes the entire simulation. The function Do_All() will execute all of them.
